# Supplementary material for: Knockdown of Kremen2 Inhibits Tumor Growth and Migration in Gastric Cancer
Source: Front Oncol. 2021 Jan 7;10:534095. doi: 10.3389/fonc.2020.534095 (PMC7817645; doi:10.3389/fonc.2020.534095)
Supplement: Supplementary file 1 [file Table_1.xlsx]

## Sheet: The pathological data
Position in tissue microarray	Age	Sex	Organ	Pathology diagnosis	TNM	Grade	Stage	Type
A1	50	F	Stomach	Adenocarcinoma	T3N0M0	2	II	Malignant
A2	41	M	Stomach	Adenocarcinoma	T3N0M0	-	II	Malignant
A3	69	M	Stomach	Adenocarcinoma	T3N1M0	-	IIIa	Malignant
A4	70	M	Stomach	Adenocarcinoma	T2N0M0	1	Ib	Malignant
A5	52	M	Stomach	Adenocarcinoma	T1N0M0	-	Ia	Malignant
A6	70	M	Stomach	Adenocarcinoma	T3N0M0	3	II	Malignant
A7	60	M	Stomach	Adenocarcinoma	T3N0M0	1	II	Malignant
A8	63	M	Stomach	Mucinous adenocarcinoma	T3N0M0	2	II	Malignant
A9	72	M	Stomach	Adenocarcinoma	T3N0M0	1	II	Malignant
A10	69	M	Stomach	Adenocarcinoma	T3N0M0	2	II	Malignant
A11	62	M	Stomach	Adenocarcinoma	T3N1M0	2	IIIa	Malignant
A12	40	M	Stomach	Adenocarcinoma	T3N0M0	3	II	Malignant
A13	69	M	Stomach	Adenocarcinoma	T3N0M0	2	II	Malignant
A14	53	M	Stomach	Adenocarcinoma	T3N0M0	2	II	Malignant
A15	40	M	Stomach	Adenocarcinoma	T1N0M0	-	Ia	Malignant
A16	51	M	Stomach	Adenocarcinoma	T3N0M0	2	II	Malignant
B1	58	F	Stomach	Adenocarcinoma	T3N0M0	2	II	Malignant
B2	50	F	Stomach	Adenocarcinoma	T3N0M0	3	II	Malignant
B3	54	M	Stomach	Adenocarcinoma	T3N0M0	2	II	Malignant
B4	60	M	Stomach	Adenocarcinoma	T4N2M0	2	IV	Malignant
B5	67	M	Stomach	Adenocarcinoma	T3N0M0	2	II	Malignant
B6	61	M	Stomach	Adenocarcinoma	T3N0M0	2	II	Malignant
B7	64	F	Stomach	Adenocarcinoma	T3N0M0	1	II	Malignant
B8	48	F	Stomach	Adenocarcinoma	T3N0M0	3	II	Malignant
B9	48	M	Stomach	Adenocarcinoma	T3N1M0	2	IIIa	Malignant
B10	50	M	Stomach	Adenocarcinoma	T3N0M0	2	II	Malignant
B11	55	M	Stomach	Adenocarcinoma	T2N0M0	3	Ib	Malignant
B12	53	M	Stomach	Adenocarcinoma (sparse)	T2N0M0	-	Ib	Malignant
B13	54	F	Stomach	Adenocarcinoma	T3N0M0	2	II	Malignant
B14	59	F	Stomach	Adenocarcinoma	T3N0M0	2	II	Malignant
B15	50	M	Stomach	Adenocarcinoma	T3N0M0	2	II	Malignant
B16	67	F	Stomach	Adenocarcinoma	T2N1M0	2	II	Malignant
C1	62	F	Stomach	Adenocarcinoma	T3N0M0	2	II	Malignant
C2	69	F	Stomach	Adenocarcinoma	T3N0M0	-	II	Malignant
C3	50	M	Stomach	Adenocarcinoma	T3N2M0	2	IIIb	Malignant
C4	60	M	Stomach	Adenocarcinoma	T3N1M0	2	IIIa	Malignant
C5	57	F	Stomach	Adenocarcinoma	T3N0M0	2	II	Malignant
C6	70	M	Stomach	Adenocarcinoma	T3N0M0	2	II	Malignant
C7	59	M	Stomach	Adenocarcinoma (sparse)	T3N0M0	1	II	Malignant
C8	76	M	Stomach	Adenocarcinoma	T3N0M0	2	II	Malignant
C9	54	F	Stomach	Adenocarcinoma (sparse)	T3N0M0	-	II	Malignant
C10	77	M	Stomach	Adenocarcinoma	T3N1M0	2	IIIa	Malignant
C11	49	M	Stomach	Adenocarcinoma	T3N3M0	2	IV	Malignant
C12	79	M	Stomach	Adenocarcinoma	T2N0M0	3	Ib	Malignant
C13	72	M	Stomach	Adenocarcinoma	T3N1M0	3	IIIa	Malignant
C14	56	F	Stomach	Adenocarcinoma	T2N0M0	2	Ib	Malignant
C15	68	M	Stomach	Adenocarcinoma	T3N0M0	2	II	Malignant
C16	71	M	Stomach	Adenocarcinoma	T3N0M0	2	II	Malignant
D1	65	F	Stomach	Adenocarcinoma	T3N0M0	2	II	Malignant
D2	75	M	Stomach	Adenocarcinoma	T2N0M0	1	Ib	Malignant
D3	41	F	Stomach	Adenocarcinoma	T3N2M0	1	IIIb	Malignant
D4	68	M	Stomach	Adenocarcinoma	T3N0M0	1	II	Malignant
D5	53	M	Stomach	Adenocarcinoma	T2N0M0	1	Ib	Malignant
D6	51	M	Stomach	Adenocarcinoma	T2N0M0	1	Ib	Malignant
D7	57	F	Stomach	Adenocarcinoma	T2N3M0	1	IIIa	Malignant
D8	57	M	Stomach	Mucinous adenocarcinoma	T4N1M0	2	IV	Malignant
D9	70	M	Stomach	Adenocarcinoma	T3N1M0	1	IIIa	Malignant
D10	55	M	Stomach	Mucinous adenocarcinoma	T4N2M0	2	IV	Malignant
D11	53	M	Stomach	Mucinous adenocarcinoma	T4N0M0	1	IIIa	Malignant
D12	55	M	Stomach	Mucinous adenocarcinoma	T3N0M0	3	II	Malignant
D13	49	M	Stomach	Adenocarcinoma	T3N1M0	2	IIIa	Malignant
D14	57	M	Stomach	Adenocarcinoma	T3N1M0	3	IIIa	Malignant
D15	53	M	Stomach	Adenocarcinoma	T3N0M0	3	II	Malignant
D16	63	M	Stomach	Adenocarcinoma	T3N2M0	2	IIIb	Malignant
E1	47	F	Stomach	Adenocarcinoma	T3N1M0	2	IIIa	Malignant
E2	63	M	Stomach	Adenocarcinoma	T2N0M0	2	Ib	Malignant
E3	51	F	Stomach	Adenocarcinoma	T3N1M0	-	IIIa	Malignant
E4	73	M	Stomach	Adenocarcinoma	T4N1M0	3	IV	Malignant
E5	63	M	Stomach	Adenocarcinoma	T3N0M0	2	II	Malignant
E6	39	M	Stomach	Adenocarcinoma	T3N0M1	3	IV	Malignant
E7	59	M	Stomach	Adenocarcinoma	T3N0M0	3	II	Malignant
E8	38	F	Stomach	Adenocarcinoma	T2N0M0	3	Ib	Malignant
E9	62	M	Stomach	Adenocarcinoma	T3N0M0	3	II	Malignant
E10	56	M	Stomach	Adenocarcinoma	T3N0M0	3	II	Malignant
E11	71	M	Stomach	Adenocarcinoma	T3N0M0	3	II	Malignant
E12	52	M	Stomach	Adenocarcinoma	T3N0M0	3	II	Malignant
E13	56	F	Stomach	Adenocarcinoma	T3N1M0	3	IIIa	Malignant
E14	50	M	Stomach	Adenocarcinoma	T4N1M0	3	IV	Malignant
E15	53	M	Stomach	Adenocarcinoma	T2N1M0	3	II	Malignant
E16	56	M	Stomach	Adenocarcinoma	T3N0M0	2	II	Malignant
F1	75	M	Stomach	Adenocarcinoma	T3N1M0	3	IIIa	Malignant
F2	59	M	Stomach	Adenocarcinoma	T2N1M0	3	II	Malignant
F3	35	F	Stomach	Mucinous adenocarcinoma	T3N0M0	3	II	Malignant
F4	63	M	Stomach	Adenocarcinoma	T3N0M0	-	II	Malignant
F5	75	M	Stomach	Adenocarcinoma	T3N0M0	3	IV	Malignant
F6	40	F	Stomach	Adenocarcinoma	T3N0M0	3	II	Malignant
F7	62	F	Stomach	Adenocarcinoma	T3N0M0	3	II	Malignant
F8	33	M	Stomach	Adenocarcinoma	T2N0M0	3	Ib	Malignant
F9	51	F	Stomach	Adenocarcinoma	T4N0M0	3	IIIa	Malignant
F10	32	F	Stomach	Adenocarcinoma	T2N0M0	3	Ib	Malignant
F11	52	M	Stomach	Adenocarcinoma	T3N2M0	3	IIIb	Malignant
F12	40	M	Stomach	Adenocarcinoma	T3N1M0	3	IIIa	Malignant
F13	59	F	Stomach	Adenocarcinoma	T3N0M0	3	II	Malignant
F14	46	M	Stomach	Adenocarcinoma	T3N1M0	3	IIIa	Malignant
F15	63	M	Stomach	Adenocarcinoma	T2N1M0	3	II	Malignant
F16	68	M	Stomach	Adenocarcinoma	T3N0M0	3	II	Malignant
G1	54	F	Stomach	Adenocarcinoma	T2N0M0	3	Ib	Malignant
G2	63	M	Stomach	Adenocarcinoma	T3N0M0	3	II	Malignant
G3	65	M	Stomach	Adenocarcinoma	T3N0M0	3	II	Malignant
G4	62	M	Stomach	Adenocarcinoma	T3N0M0	3	II	Malignant
G5	35	M	Stomach	Adenocarcinoma	T3N1M0	3	IIIa	Malignant
G6	53	F	Stomach	Adenocarcinoma	T4N3M0	3	IV	Malignant
G7	68	M	Stomach	Adenocarcinoma	T3N0M0	3	II	Malignant
G8	28	F	Stomach	Adenocarcinoma	T3N0M0	3	II	Malignant
G9	68	F	Stomach	Adenocarcinoma	T3N0M0	3	II	Malignant
G10	84	M	Stomach	Adenocarcinoma	T3N0M0	-	II	Malignant
G11	50	F	Stomach	Adenocarcinoma	T2N0M0	3	Ib	Malignant
G12	41	F	Stomach	Adenocarcinoma	T3N0M0	3	II	Malignant
G13	72	M	Stomach	Adenocarcinoma	T1N0M0	3	Ia	Malignant
G14	60	M	Stomach	Adenocarcinoma	T3N1M0	3	IIIa	Malignant
G15	42	F	Stomach	Adenocarcinoma	T4N1M0	3	IV	Malignant
G16	48	F	Stomach	Adenocarcinoma	T3N2M0	3	IIIb	Malignant
H1	73	M	Stomach	Adenocarcinoma	T3N1M0	3	IIIa	Malignant
H2	51	F	Stomach	Adenocarcinoma	T3N1M0	3	IIIa	Malignant
H3	40	M	Stomach	Adenocarcinoma	T3N1M0	3	IIIa	Malignant
H4	53	M	Stomach	Adenocarcinoma	T3N0M0	3	II	Malignant
H5	21	F	Stomach	Adenocarcinoma	T3N0M0	3	II	Malignant
H6	68	M	Stomach	Adenocarcinoma	T3N2M0	3	IIIb	Malignant
H7	17	M	Stomach	Adenocarcinoma	T3N1M0	3	IIIa	Malignant
H8	54	M	Stomach	Adenocarcinoma	T3N0M0	-	II	Malignant
H9	64	M	Stomach	Adenocarcinoma	T4N1M0	3	IV	Malignant
H10	77	M	Stomach	Adenocarcinoma	T3N0M0	3	II	Malignant
H11	51	F	Stomach	Adenocarcinoma	T3N0M0	3	II	Malignant
H12	67	F	Stomach	Adenocarcinoma	T2N0M0	3	Ib	Malignant
H13	65	M	Stomach	Adenocarcinoma	T2N0M0	3	Ib	Malignant
H14	48	M	Stomach	Adenocarcinoma	T1N0M0	3	Ia	Malignant
H15	66	M	Stomach	Adenocarcinoma	T4N0M0	3	IIIa	Malignant
H16	39	M	Stomach	Adenocarcinoma	T3N2M0	3	IIIb	Malignant
I1	51	M	Stomach	Adenocarcinoma	T3N3M0	3	IV	Malignant
I2	71	F	Stomach	Adenocarcinoma	T3N0M0	-	II	Malignant
I3	45	M	Stomach	Adenocarcinoma	T3N0M0	3	II	Malignant
I4	56	F	Stomach	Adenocarcinoma	T3N0M0	3	II	Malignant
I5	41	M	Stomach	Adenocarcinoma	T3N0M0	3	II	Malignant
I6	44	F	Stomach	Adenocarcinoma	T3N0M0	-	II	Malignant
I7	72	M	Stomach	Adenocarcinoma	T3N1M0	3	IIIa	Malignant
I8	52	M	Stomach	Adenocarcinoma	T2N0M0	3	Ib	Malignant
I9	46	F	Stomach	Adenocarcinoma	T3N0M0	3	II	Malignant
I10	54	F	Stomach	Adenocarcinoma	T2N0M0	3	Ib	Malignant
I11	48	F	Stomach	Adenocarcinoma	T3N1M0	-	IIIa	Malignant
I12	62	F	Stomach	Adenocarcinoma	T3N0M0	3	II	Malignant
I13	65	M	Stomach	Mucinous adenocarcinoma	T3N0M0	3	II	Malignant
I14	57	M	Stomach	Mucinous adenocarcinoma	T3N1M0	3	IIIa	Malignant
I15	54	F	Stomach	Mucinous adenocarcinoma	T2N0M0	2	Ib	Malignant
I16	48	F	Stomach	Mucinous adenocarcinoma	T3N0M0	2	II	Malignant
J1	55	F	Stomach	Adenocarcinoma	T3N3M0	3	IV	Malignant
J2	34	F	Stomach	Signet-ring cell carcinoma	T3N0M0	-	II	Malignant
J3	71	M	Stomach	Signet-ring cell carcinoma	T3N0M0	-	II	Malignant
J4	53	M	Stomach	Signet-ring cell carcinoma	T3N0M0	-	II	Malignant
J5	65	M	Stomach	Signet-ring cell carcinoma	T3N2M0	-	IIIb	Malignant
J6	51	M	Stomach	Adenocarcinoma	T3N3M0	3	IV	Malignant
J7	47	M	Stomach	Adenocarcinoma	T2N0M0	3	Ib	Malignant
J8	44	M	Stomach	Adenocarcinoma	T3N1M0	3	IIIa	Malignant
J9	55	M	Stomach	Adenocarcinoma	T3N0M0	3	II	Malignant
J10	66	M	Stomach	Adenocarcinoma	T3N2M0	3	IIIb	Malignant
J11	40	M	Stomach	Adenocarcinoma	T3N2M0	3	IIIb	Malignant
J12	42	M	Stomach	Adenocarcinoma (sparse)	T3N0M0	3	II	Malignant
J13	44	M	Lymph node	Adenocarcinoma with distant metastasis	-	2	-	Metastasis
J14	62	M	Lymph node	Adenocarcinoma with distant metastasis	-	2	-	Metastasis
J15	64	F	Lymph node	Adenocarcinoma with distant metastasis	-	2	-	Metastasis
J16	67	M	Lymph node	Adenocarcinoma with distant metastasis	-	2	-	Metastasis
K1	49	M	Lymph node	Adenocarcinoma with distant metastasis	-	2	-	Metastasis
K2	61	M	Lymph node	Adenocarcinoma with distant metastasis	-	2	-	Metastasis
K3	53	M	Lymph node	Adenocarcinoma with distant metastasis	-	2	-	Metastasis
K4	55	M	Lymph node	Adenocarcinoma with distant metastasis	-	2	-	Metastasis
K5	67	M	Lymph node	Adenocarcinoma with distant metastasis	-	2	-	Metastasis
K6	71	M	Lymph node	Adenocarcinoma with distant metastasis	-	2	-	Metastasis
K7	42	M	Lymph node	Adenocarcinoma with distant metastasis	-	2	-	Metastasis
K8	57	M	Lymph node	Adenocarcinoma with distant metastasis	-	2	-	Metastasis
K9	47	M	Lymph node	Adenocarcinoma with distant metastasis	-	-	-	Metastasis
K10	74	M	Lymph node	Adenocarcinoma with distant metastasis	-	3	-	Metastasis
K11	38	F	Lymph node	Adenocarcinoma with distant metastasis	-	3	-	Metastasis
K12	75	M	Lymph node	Adenocarcinoma with distant metastasis	-	3	-	Metastasis
K13	66	M	Lymph node	Adenocarcinoma with distant metastasis	-	-	-	Metastasis
K14	66	F	Lymph node	Adenocarcinoma with distant metastasis	-	2	-	Metastasis
K15	68	F	Lymph node	Adenocarcinoma with distant metastasis	-	-	-	Metastasis
K16	58	M	Lymph node	Adenocarcinoma with distant metastasis	-	3	-	Metastasis
L1	71	M	Lymph node	Adenocarcinoma with distant metastasis	-	3	-	Metastasis
L2	48	F	Lymph node	Adenocarcinoma with distant metastasis	-	3	-	Metastasis
L3	64	M	Lymph node	Adenocarcinoma with distant metastasis	-	3	-	Metastasis
L4	59	F	Lymph node	Adenocarcinoma with distant metastasis	-	3	-	Metastasis
L5	54	M	Lymph node	Adenocarcinoma with distant metastasis	-	3	-	Metastasis
L6	52	M	Lymph node	Adenocarcinoma with distant metastasis	-	3	-	Metastasis
L7	43	F	Lymph node	Adenocarcinoma with distant metastasis	-	3	-	Metastasis
L8	52	F	Lymph node	Adenocarcinoma with distant metastasis	-	3	-	Metastasis
L9	63	M	Lymph node	Adenocarcinoma with distant metastasis	-	2	-	Metastasis
L10	53	F	Lymph node	Adenocarcinoma with distant metastasis	-	3	-	Metastasis
L11	54	M	Lymph node	Adenocarcinoma with distant metastasis	-	3	-	Metastasis
L12	54	M	Lymph node	Adenocarcinoma with distant metastasis	-	3	-	Metastasis
L13	54	M	Lymph node	Adenocarcinoma with distant metastasis	-	2	-	Metastasis
L14	66	M	Lymph node	Adenocarcinoma with distant metastasis	-	3	-	Metastasis
L15	64	F	Lymph node	Tubular adenocarcinomawith distant metastasis	-	2	-	Metastasis
L16	72	M	Lymph node	Tubular adenocarcinomawith distant metastasis	-	3	-	Metastasis
M1	72	M	Lymph node	Tubular-papillary adenocarcinoma with distant metastasis	-	3	-	Metastasis
M2	73	M	Lymph node	Adenocarcinoma with distant metastasis	-	3	-	Metastasis
M3	71	F	Lymph node	Adenocarcinoma with distant metastasis	-	3	-	Metastasis
M4	60	F	Lymph node	Adenocarcinoma with distant metastasis with necrosis	-	3	-	Metastasis
M5	60	F	Stomach	Adjacent normal stomach tissue	-	-	-	NAT
M6	72	F	Stomach	Adjacent normal stomach tissue	-	-	-	NAT
M7	57	M	Stomach	Adjacent normal stomach tissue	-	-	-	NAT
M8	52	F	Stomach	Adjacent normal stomach tissue	-	-	-	NAT
M9	47	M	Stomach	Adjacent normal stomach tissue	-	-	-	NAT
M10	70	M	Stomach	Adjacent normal stomach tissue	-	-	-	NAT
M11	62	M	Stomach	Adjacent normal stomach tissue	-	-	-	NAT
M12	52	M	Stomach	Adjacent normal stomach tissue	-	-	-	NAT
M13	35	M	Stomach	Stomach tissue	-	-	-	Normal
M14	35	M	Stomach	Stomach tissue	-	-	-	Normal
M15	48	M	Stomach	Stomach tissue	-	-	-	Normal
M16	35	M	Stomach	Stomach tissue	-	-	-	Normal
