# Supplementary material for: Knockdown of Kremen2 Inhibits Tumor Growth and Migration in Gastric Cancer
Source: Front Oncol. 2021 Jan 7;10:534095. doi: 10.3389/fonc.2020.534095 (PMC7817645; doi:10.3389/fonc.2020.534095)
Supplement: Supplementary file 2 [file Table_2.xlsx]

## Sheet: Expression scores of Kremen2
Position in tissue microarray	Pathology diagnosis	Cytoplasm		Cytomembrane		Cell nucleus		Expression score of Kremen2
		Immunostaining intensity	Positive expression rate (%)	Immunostaining intensity	Positive expression rate (%)	Immunostaining intensity	Positive expression rate (%)
A1	Adenocarcinoma	II	30	0	0	0	0	4
A2	Adenocarcinoma	III	15	0	0	0	0	3
A3	Adenocarcinoma	III	60	0	0	0	0	9
A4	Adenocarcinoma	II	15	0	0	0	0	2
A5	Adenocarcinoma	II	55	0	0	0	0	6
A6	Adenocarcinoma	III	30	0	0	III	10	6
A7	Adenocarcinoma	II	35	0	0	0	0	4
A8	Mucinous adenocarcinoma	II	5	0	0	0	0	2
A9	Adenocarcinoma	II	40	0	0	0	0	4
A10	Adenocarcinoma	II	30	0	0	0	0	4
A11	Adenocarcinoma	III	45	0	0	0	0	6
A12	Adenocarcinoma	II	30	0	0	0	0	4
A13	Adenocarcinoma	II	40	0	0	0	0	4
A14	Adenocarcinoma	II	45	0	0	0	0	4
A15	Adenocarcinoma	II	35	0	0	0	0	4
A16	Adenocarcinoma	III	45	0	0	0	0	6
B1	Adenocarcinoma	III	35	0	0	III	40	6
B2	Adenocarcinoma	III	30	0	0	III	40	6
B3	Adenocarcinoma	III	20	0	0	III	10	3
B4	Adenocarcinoma	II	30	0	0	0	0	4
B5	Adenocarcinoma	II	40	0	0	0	0	4
B6	Adenocarcinoma	II	55	0	0	0	0	6
B7	Adenocarcinoma	II	60	0	0	III	30	6
B8	Adenocarcinoma	III	35	0	0	III	5	6
B9	Adenocarcinoma	III	30	0	0	II	5	6
B10	Adenocarcinoma	II	45	0	0	0	0	4
B11	Adenocarcinoma	III	60	0	0	0	0	9
B12	Adenocarcinoma (sparse)	II	35	0	0	0	0	4
B13	Adenocarcinoma	II	40	0	0	0	0	4
B14	Adenocarcinoma	III	55	0	0	0	0	9
B15	Adenocarcinoma	II	40	0	0	II	10	4
B16	Adenocarcinoma	III	55	0	0	0	0	9
C1	Adenocarcinoma	II	40	0	0	0	0	4
C2	Adenocarcinoma	II	35	0	0	0	0	4
C3	Adenocarcinoma	II	40	0	0	III	5	4
C4	Adenocarcinoma	II	30	0	0	0	0	4
C5	Adenocarcinoma	II	45	0	0	0	0	4
C6	Adenocarcinoma	II	40	0	0	0	0	4
C7	Adenocarcinoma (sparse)	II	45	0	0	III	5	4
C8	Adenocarcinoma	II	25	0	0	0	0	4
C9	Adenocarcinoma (sparse)	III	30	0	0	0	0	6
C10	Adenocarcinoma	III	65	0	0	III	5	9
C11	Adenocarcinoma	II	25	0	0	0	0	4
C12	Adenocarcinoma	III	65	0	0	0	0	9
C13	Adenocarcinoma	III	60	0	0	0	0	9
C14	Adenocarcinoma	II	20	0	0	0	0	2
C15	Adenocarcinoma	II	10	0	0	0	0	2
C16	Adenocarcinoma	III	60	0	0	III	20	9
D1	Adenocarcinoma	I	10	0	0	0	0	1
D2	Adenocarcinoma	I	30	0	0	0	0	2
D3	Adenocarcinoma	III	55	0	0	0	0	9
D4	Adenocarcinoma	II	45	0	0	0	0	4
D5	Adenocarcinoma	II	45	0	0	0	0	4
D6	Adenocarcinoma	III	30	0	0	III	20	6
D7	Adenocarcinoma	III	35	0	0	III	30	6
D8	Mucinous adenocarcinoma	II	25	0	0	0	0	4
D9	Adenocarcinoma	II	25	0	0	0	0	4
D10	Mucinous adenocarcinoma	II	3	0	0	0	0	2
D11	Mucinous adenocarcinoma	III	30	0	0	III	5	6
D12	Mucinous adenocarcinoma	III	10	0	0	0	0	3
D13	Adenocarcinoma	III	20	0	0	0	0	3
D14	Adenocarcinoma	III	40	0	0	0	0	6
D15	Adenocarcinoma	III	25	0	0	0	0	6
D16	Adenocarcinoma	II	35	0	0	0	0	4
E1	Adenocarcinoma	II	30	0	0	0	0	4
E2	Adenocarcinoma	II	45	0	0	0	0	4
E3	Adenocarcinoma	II	20	0	0	0	0	2
E4	Adenocarcinoma	III	55	0	0	0	0	9
E5	Adenocarcinoma	II	30	0	0	0	0	4
E6	Adenocarcinoma	III	65	0	0	III	10	9
E7	Adenocarcinoma	III	55	0	0	0	0	9
E8	Adenocarcinoma	III	40	0	0	0	0	6
E9	Adenocarcinoma	III	25	0	0	0	0	6
E10	Adenocarcinoma	III	55	0	0	III	10	9
E11	Adenocarcinoma	III	35	0	0	III	10	6
E12	Adenocarcinoma	III	75	0	0	III	30	12
E13	Adenocarcinoma	III	25	0	0	0	0	6
E14	Adenocarcinoma	III	40	0	0	0	0	6
E15	Adenocarcinoma	III	65	0	0	0	0	9
E16	Adenocarcinoma	II	60	0	0	0	0	6
F1	Adenocarcinoma	III	55	0	0	0	0	9
F2	Adenocarcinoma	III	60	0	0	III	30	9
F3	Mucinous adenocarcinoma	III	15	0	0	0	0	3
F4	Adenocarcinoma	II	5	0	0	0	0	2
F5	Adenocarcinoma	III	45	0	0	0	0	6
F6	Adenocarcinoma	III	75	0	0	0	0	12
F7	Adenocarcinoma	III	65	0	0	III	35	9
F8	Adenocarcinoma	III	55	0	0	III	30	9
F9	Adenocarcinoma	III	55	0	0	III	20	9
F10	Adenocarcinoma	III	25	0	0	III	10	6
F11	Adenocarcinoma	III	65	0	0	0	0	9
F12	Adenocarcinoma	III	15	0	0	0	0	3
F13	Adenocarcinoma	III	55	0	0	III	30	9
F14	Adenocarcinoma	III	35	0	0	III	15	6
F15	Adenocarcinoma	III	55	0	0	III	20	9
F16	Adenocarcinoma	III	55	0	0	III	25	9
G1	Adenocarcinoma	III	40	0	0	III	25	6
G2	Adenocarcinoma	III	55	0	0	III	20	9
G3	Adenocarcinoma	III	65	0	0	III	15	9
G4	Adenocarcinoma	III	60	0	0	III	10	9
G5	Adenocarcinoma	III	50	0	0	0	0	9
G6	Adenocarcinoma	III	25	0	0	0	0	6
G7	Adenocarcinoma	III	25	0	0	0	0	6
G8	Adenocarcinoma	III	25	0	0	0	0	6
G9	Adenocarcinoma	III	55	0	0	0	0	9
G10	Adenocarcinoma	III	30	0	0	0	0	6
G11	Adenocarcinoma	III	25	0	0	0	0	6
G12	Adenocarcinoma	III	55	0	0	III	15	9
G13	Adenocarcinoma	II	55	0	0	0	0	6
G14	Adenocarcinoma	III	60	0	0	III	20	9
G15	Adenocarcinoma	III	40	0	0	III	15	6
G16	Adenocarcinoma	III	55	0	0	0	0	9
H1	Adenocarcinoma	III	10	0	0	III	5	3
H2	Adenocarcinoma	III	25	0	0	III	10	6
H3	Adenocarcinoma	III	65	0	0	III	10	9
H4	Adenocarcinoma	III	30	0	0	III	10	6
H5	Adenocarcinoma	III	60	0	0	III	35	9
H6	Adenocarcinoma	III	40	0	0	0	0	6
H7	Adenocarcinoma	III	80	0	0	0	0	12
H8	Adenocarcinoma	II	10	0	0	0	0	2
H9	Adenocarcinoma	III	10	0	0	0	0	3
H10	Adenocarcinoma	III	65	0	0	III	20	9
H11	Adenocarcinoma	III	65	0	0	III	35	9
H12	Adenocarcinoma	III	35	0	0	III	10	6
H13	Adenocarcinoma	III	25	0	0	0	0	6
H14	Adenocarcinoma	III	40	0	0	0	0	6
H15	Adenocarcinoma	III	65	0	0	III	25	9
H16	Adenocarcinoma	III	40	0	0	0	0	6
I1	Adenocarcinoma	II	50	0	0	III	30	6
I2	Adenocarcinoma	III	40	0	0	III	15	6
I3	Adenocarcinoma	III	40	0	0	III	10	6
I4	Adenocarcinoma	III	55	0	0	0	0	9
I5	Adenocarcinoma	III	55	0	0	0	0	9
I6	Adenocarcinoma	III	40	0	0	III	20	6
I7	Adenocarcinoma	III	50	0	0	0	0	9
I8	Adenocarcinoma	III	50	0	0	III	10	9
I9	Adenocarcinoma	III	55	0	0	III	15	9
I10	Adenocarcinoma	III	55	0	0	0	0	9
I11	Adenocarcinoma	III	65	0	0	III	35	9
I12	Adenocarcinoma	III	60	0	0	0	0	9
I13	Mucinous adenocarcinoma	III	15	0	0	0	0	3
I14	Mucinous adenocarcinoma	III	25	0	0	0	0	6
I15	Mucinous adenocarcinoma	II	30	0	0	0	0	4
I16	Mucinous adenocarcinoma	II	15	0	0	0	0	2
J1	Adenocarcinoma	III	40	0	0	0	0	6
J2	Signet-ring cell carcinoma	II	10	0	0	0	0	2
J3	Signet-ring cell carcinoma	II	45	0	0	0	0	4
J4	Signet-ring cell carcinoma	II	40	0	0	0	0	4
J5	Signet-ring cell carcinoma	II	15	0	0	0	0	2
J6	Adenocarcinoma	III	10	0	0	0	0	3
J7	Adenocarcinoma	III	40	0	0	III	10	6
J8	Adenocarcinoma	III	55	0	0	III	20	9
J9	Adenocarcinoma	III	50	0	0	III	10	9
J10	Adenocarcinoma	II	40	0	0	0	0	4
J11	Adenocarcinoma	III	25	0	0	III	15	6
J12	Adenocarcinoma (sparse)	III	25	0	0	0	0	6
J13	Adenocarcinoma with distant metastasis	II	30	0	0	0	0	4
J14	Adenocarcinoma with distant metastasis	III	45	0	0	III	30	6
J15	Adenocarcinoma with distant metastasis	III	45	0	0	III	20	6
J16	Adenocarcinoma with distant metastasis	II	25	0	0	0	0	4
K1	Adenocarcinoma with distant metastasis	I	25	0	0	0	0	2
K2	Adenocarcinoma with distant metastasis	II	35	0	0	0	0	4
K3	Adenocarcinoma with distant metastasis	II	45	0	0	0	0	4
K4	Adenocarcinoma with distant metastasis	II	45	0	0	III	20	4
K5	Adenocarcinoma with distant metastasis	II	40	0	0	III	15	4
K6	Adenocarcinoma with distant metastasis	II	30	0	0	0	0	4
K7	Adenocarcinoma with distant metastasis	II	40	0	0	0	0	4
K8	Adenocarcinoma with distant metastasis	II	45	0	0	II	5	4
K9	Adenocarcinoma with distant metastasis	II	5	0	0	0	0	2
K10	Adenocarcinoma with distant metastasis	III	75	0	0	III	40	12
K11	Adenocarcinoma with distant metastasis	III	25	0	0	III	15	6
K12	Adenocarcinoma with distant metastasis	III	30	0	0	0	0	6
K13	Adenocarcinoma with distant metastasis	0	0	0	0	0	0	0
K14	Adenocarcinoma with distant metastasis	II	25	0	0	0	0	4
K15	Adenocarcinoma with distant metastasis	II	30	0	0	0	0	4
K16	Adenocarcinoma with distant metastasis	III	55	0	0	III	15	9
L1	Adenocarcinoma with distant metastasis	0	0	0	0	III	40	6
L2	Adenocarcinoma with distant metastasis	II	15	0	0	III	25	6
L3	Adenocarcinoma with distant metastasis	III	20	0	0	III	30	6
L4	Adenocarcinoma with distant metastasis	II	10	0	0	0	0	2
L5	Adenocarcinoma with distant metastasis	III	55	0	0	III	15	9
L6	Adenocarcinoma with distant metastasis	III	65	0	0	III	30	9
L7	Adenocarcinoma with distant metastasis	III	35	0	0	III	55	9
L8	Adenocarcinoma with distant metastasis	II	25	0	0	0	0	4
L9	Adenocarcinoma with distant metastasis	III	35	0	0	III	55	9
L10	Adenocarcinoma with distant metastasis	III	40	0	0	III	30	6
L11	Adenocarcinoma with distant metastasis	III	55	0	0	III	10	9
L12	Adenocarcinoma with distant metastasis	III	30	0	0	III	25	6
L13	Adenocarcinoma with distant metastasis	III	25	0	0	III	30	6
L14	Adenocarcinoma with distant metastasis	III	40	0	0	III	20	6
L15	Tubular adenocarcinoma with distant metastasis	II	30	0	0	III	25	6
L16	Tubular adenocarcinoma with distant metastasis	III	35	0	0	III	10	6
M1	Tubular-papillary adenocarcinoma with distant metastasis	III	30	0	0	0	0	6
M2	Adenocarcinoma with distant metastasis	III	25	0	0	0	0	6
M3	Adenocarcinoma with distant metastasis	III	10	0	0	0	0	3
M4	Adenocarcinoma with distant metastasis with necrosis	II	55	0	0	0	0	6
M5	Adjacent normal stomach tissue	II	10	0	0	0	0	2
M6	Adjacent normal stomach tissue	0	0	0	0	0	0	0
M7	Adjacent normal stomach tissue	II	15	0	0	0	0	2
M8	Adjacent normal stomach tissue	II	10	0	0	0	0	2
M9	Adjacent normal stomach tissue	II	10	0	0	0	0	2
M10	Adjacent normal stomach tissue	0	0	0	0	0	0	0
M11	Adjacent normal stomach tissue	II	15	0	0	0	0	2
M12	Adjacent normal stomach tissue	I	10	0	0	0	0	1
M13	Stomach tissue	II	10	0	0	0	0	2
M14	Stomach tissue	I	5	0	0	0	0	1
M15	Stomach tissue	II	20	0	0	0	0	2
M16	Stomach tissue	II	20	0	0	0	0	2
